# Supplementary material for: Transcriptomic Profiling of Developmental Stages and Screening of Candidate Genes in Pholiota nameko
Source: J Fungi (Basel). 2026 Jul 22;12(7):542. doi: 10.3390/jof12070542 (PMC13412918; doi:10.3390/jof12070542)
Supplement: Supplementary file 1 [file jof-12-00542-s001.zip]

Archive with 1 entries (1 files):
- jof-4359808-supplementary.pdf
